# Supplementary material for: Pelvic rotation parameters related to in-brace correction in patients with idiopathic scoliosis
Source: Eur J Med Res. 2020 Sep 17;25:41. doi: 10.1186/s40001-020-00437-y (PMC7495828; doi:10.1186/s40001-020-00437-y)
Supplement: Supplementary file 1 — Additional file 1. Data of patients with IS included in study. [file 40001_2020_437_MOESM1_ESM.xlsx]

## Sheet: Sheet1
Gender	age	risser	location	cobb	direction	Tkyp	Llord	aprota	C7Hip	cc	PI	SS	PT	PelLR	pelcor	posCobb	posrot	posLR	poscor	pC	Corate	Corate1	rotdifco	rotdif
1	15	4	1	36.7	2	32.7	53.5	2	3.8	-5.7	49.4	34.4	15	0.98	-2.1	16.1	1	1.08	-2.1	-3.3	56.13	1	0	1
1	6	0	1	39.3	2	31.3	38.4	1	4.5	2.7	41.3	30	11.3	0.95	2.2	2.1	0	1	1.8	2.3	94.66	1	-0.4	1
2	14	3	2	49.3	2	34	34.8	2	0.5	4.1	40.3	28.2	12.1	1	2.5	37.1	1	1.33	5	0.6	24.75	2	2.5	1
1	17	5	1	19.3	1	13.7	33.8	2	8.9	-4.3	50.9	25	25.9	0.89	1.1	14.7	2	1	2.9	-4.9	23.83	2	1.8	0
1	18	5	2	21.2	2	9.3	57.4	1	6.7	0	50.9	36.4	14.5	0.96	0.5	4.7	1	1	0.4	2.8	77.83	1	-0.1	0
1	14	3	1	22.1	1	25.17	45.16	2	4.21	1.1	44.64	33.43	11.16	1	0.5	6.1	1	1	1.8	-2.5	72.4	1	1.3	1
1	15	5	1	25.9	1	25.17	45.16	2	4.21	4.7	44.64	33.43	11.16	1.18	-1.3	0.3	1	1.09	-1.7	1.9	98.84	1	-0.4	1
1	15	4	2	30	2	25.17	45.16	2	4.21	-4.4	44.64	33.43	11.16	1	1.3	27.6	1	1	0.3	-2.5	8	2	-1	1
1	17	5	1	41.8	1	19.2	41.6	2	5.4	6	30.3	27	2.3	0.92	-5.2	19.8	2	0.93	2	-0.7	52.63	1	7.2	0
1	15	3	2	17.5	2	39.5	56.6	1	7.8	-1.2	51.5	38.5	13	1	-3.4	10.5	1	1.06	-3.1	3.4	40	2	0.3	0
1	14	4	1	25.4	1	35.7	56.8	2	6.1	-2	48.8	38.8	10	1.02	0.8	5.2	2	1.14	0.7	6.1	79.53	1	-0.1	0
1	17	5	1	39.3	2	25.17	45.16	1	4.21	-2.4	44.64	33.43	11.16	1.08	-1	19.5	1	1.31	-4	1.4	50.38	1	-3	0
1	8	0	1	24.5	2	3.8	43.7	1	2.6	-1.5	47.9	45.2	2.7	1.12	5.2	11.7	1	1	1.9	-0.7	52.24	1	-3.3	0
2	14	3	1	20	2	33.7	57.2	2	3.6	-3.2	48.8	38.5	10.3	1	2.2	9.4	1	1	2	-1.8	53	1	-0.2	1
1	14	1	1	14.88	1	25.17	45.16	1	4.21	-2.7	44.64	33.43	11.16	1	2.1	3	2	1	5.1	-3.7	79.84	1	3	1
1	16	4	2	25.6	2	25.17	45.16	1	4.21	0.7	44.64	33.43	11.16	1	0.7	13.6	1	1	0.5	0.3	46.88	2	-0.2	0
1	16	4	2	24.1	2	25.17	45.16	1	4.21	-0.6	44.64	33.43	11.16	1	1.6	11.3	0	1.1	0.9	-0.5	53.11	1	-0.7	1
1	14	3	2	18.1	2	25.17	45.16	1	4.21	7.1	44.64	33.43	11.16	1.12	-5.5	13.8	1	1.1	-2.9	0.5	23.76	2	2.6	0
2	16	4	1	24.5	2	29.4	43.8	2	6.8	1.3	22.4	35.3	-12.9	1	6	7.7	1	1.05	1.7	-1.6	68.57	1	-4.3	1
1	15	5	1	30.7	2	25.17	45.16	2	6.8	-2	44.64	33.43	11.16	1.13	1.5	23.4	1	1.03	-2.6	-0.1	23.78	2	-4.1	1
1	14	4	1	28.2	1	39	78.4	2	-3.9	1.5	78.8	53.8	25	1	1	20.8	1	1.13	0.3	2.9	26.24	2	-0.7	1
2	13	4	2	34.4	2	21	27.1	2	-1.1	0.5	18.7	17.6	1.1	1	0.3	34.4	2	1	2.2	2.2	0	2	1.9	0
1	14	4	1	36.1	1	13.3	23.6	2	4	0	32.4	23.6	8.8	0.98	0.1	15.7	1	1	1.7	2.4	56.51	1	1.6	1
2	14	4	1	13.3	2	36.4	66.8	0	3.2	0.4	31	43.5	-12.8	1	-0.7	-1.1	0	1	1.4	-0.7	108.27	1	2.1	0
1	15	4	1	31.6	1	25.17	45.16	2	4.21	8.6	44.64	33.43	11.16	1	2.8	21.4	2	1	2	1	32.28	2	-0.8	0
2	15	4	1	23.8	1	27	47.4	1	1.3	1.8	43.8	39.7	4.1	0.9	1.3	11.7	0	1	0.2	2.3	50.84	1	-1.1	1
1	16	4	1	26.4	1	25.17	45.16	2	4.21	-1.7	44.64	33.43	11.16	1	-2	14.3	2	1	-1.7	2.6	45.83	2	0.3	0
1	8	0	2	21.6	2	33.7	39.1	0	-1.4	3.5	30.8	29.1	1.7	1.18	1.6	7.5	0	1.17	4.2	0.2	65.28	1	2.6	0
1	12	4	1	38.2	2	25.17	45.16	2	4.21	-2.1	44.64	33.43	11.16	1.06	2.7	18.9	1	1	0.6	0.9	50.52	1	-2.1	1
1	13	4	1	21.5	2	25.17	45.16	1	4.21	0.6	44.64	33.43	11.16	1.03	1.1	11	1	1.08	-0.3	-1.1	48.84	2	-1.4	0
2	17	4	2	26.4	2	25.17	45.16	1	4.21	0	44.64	33.43	11.16	1.1	-4	13.4	1	1.04	3	1.1	49.24	2	7	0
1	15	5	1	26.7	1	28.9	43.4	2	6.7	4.4	45	33.4	11.6	1	0.6	20.1	2	1	1.7	2.1	24.72	2	1.1	0
1	16	5	1	39.9	1	35.7	56.2	2	8.7	0.9	62.1	39.8	22.3	1	-0.2	21.1	1	0.9	-2.8	-0.5	47.12	2	-2.6	1
2	14	4	1	20.5	1	35.9	36.3	0	4	2.8	50.1	25.7	24.4	0.94	-6.1	2	0	1.12	-3.3	4.1	90.24	1	2.8	0
1	15	4	1	21.9	1	3.6	31.9	1	6.8	1.1	33.8	23.8	10	1.1	-1.5	5.5	1	0.93	-0.9	3.4	74.89	1	0.6	0
1	12	2	1	51.7	1	9	19.3	1	-1.5	0	38.1	25.8	12.3	0.84	-3.1	43.2	0	0.78	-2.8	4.1	16.44	2	0.3	1
1	14	2	1	35.4	1	25.17	45.16	2	4.21	1.5	44.64	33.43	11.16	1.11	2.6	24.1	2	1.13	0	2.5	31.92	2	-2.6	0
1	13	4	2	41.6	2	15.8	54.5	1	9.7	-2.4	72.7	45.7	27	1	-6.1	32.2	1	0.94	0.9	2.1	22.6	2	7	0
1	14	4	1	31	1	29.4	47.4	2	6.7	4.7	46.2	35.2	11	0.97	0.5	17.7	2	0.95	2	2.2	42.9	2	1.5	0
1	16	5	1	26.2	2	24.7	33.1	2	10	0	34.7	20	14.7	0.91	0.7	11.4	2	0.92	1.4	-1.5	56.49	1	0.7	0
1	13	4	1	22.2	1	25.17	45.16	1	4.21	3.2	44.64	33.43	11.16	0.96	-2.7	15.6	1	0.96	-3.1	-2	29.73	2	-0.4	0
1	16	4	2	31.9	2	21.6	59.5	1	4.7	1.7	73.1	44.6	28.5	0.85	1.4	24.7	1	0.89	1.4	0.7	22.57	2	0	0
1	12	2	1	26.8	1	22.3	37.8	1	3.2	0	31.6	24.1	7.5	1.04	1.5	8.6	1	0.93	0.9	2.4	67.91	1	-0.6	0
